# Supplementary material for: Crosstalk of Transcriptional Regulators of Adaptive Immune System and microRNAs: An Insight into Differentiation and Development
Source: Cells. 2023 Feb 16;12(4):635. doi: 10.3390/cells12040635 (PMC9953855; doi:10.3390/cells12040635)
Supplement: Supplementary file 1 [file cells-12-00635-s001.zip]

Archive with 1 entries (1 files):
- cells-2129819-supplementary.pdf
